# Supplementary material for: Effect of Auxin on Cadmium Toxicity-Induced Growth Inhibition in Solanum lycopersicum
Source: Toxics. 2024 May 19;12(5):374. doi: 10.3390/toxics12050374 (PMC11125773; doi:10.3390/toxics12050374)
Supplement: Supplementary file 1 [file toxics-12-00374-s001.zip]

Archive with 1 entries (1 files):
- toxics-2980076-supplementary.pdf
